# Supplementary material for: Rapid and accurate sepsis diagnostics via a novel probe-based multiplex real-time PCR system
Source: Microbiol Spectr. 2025 Sep 30;13(11):e00559-25. doi: 10.1128/spectrum.00559-25 (PMC12584680; doi:10.1128/spectrum.00559-25)
Supplement: Data S1 [file spectrum.00559-25-s0001.xlsx]

## Sheet: Foglio1
Comparison between ID performed using traditional methods and ID obtained using SEPSI ID Panel
ID BC Sample	Sepsi ID	ID performed using traditional methods	ID obtained using SEPSI ID Panel
1	ID	P. aeruginosa	P. aeruginosa
2	ID	C. striatum	NO ID	out of target
3	ID	S. aureus	S. aureus and Staphylococcus spp.*
4	ID	S. aureus	S. aureus and Staphylococcus spp.*
5	ID	C. striatum	NO ID	out of target
6	ID	P. aeruginosa	P. aeruginosa
7	ID	P. aeruginosa	P. aeruginosa
8	ID	P. aeruginosa	P. aeruginosa
9	ID	S. gallolyticus	NO ID	out of target
10	ID	E. hormaechei	NO ID	false negative
11	ID	E. hormaechei	NO ID	false negative
12	ID	E. faecium	E. faecium
13	ID	S. aureus	S. aureus
14	ID	S. maltophilia	S. maltophilia
15	ID	S. epidermidis	Staphylococcus spp.*
16	ID	E. faecium	E. faecium
17	ID	S. aureus	S. aureus
18	ID	E. faecium	E. faecium
19	ID	E. coli	E. coli
20	ID	K. pneumoniae	K. pneumoniae
21	ID	K. pneumoniae	K. pneumoniae
22	ID	E. faecium	E. faecium
23	ID	K. pneumoniae	K. pneumoniae
24	ID	E. coli	E. coli
25	ID	E. coli	E. coli
26	ID	K. pneumoniae	K. pneumoniae
27	ID	K. pneumoniae	K. pneumoniae
28	ID	S. aureus	S. aureus
29	ID	E. coli	E. coli
30	ID	K. pneumoniae	K. pneumoniae
31	ID	E. coli	E. coli
32	ID	E. coli	E. coli
33	ID	E. faecalis	E. faecalis
34	ID	P. aeruginosa	P. aeruginosa
35	ID	K. pneumoniae	K. pneumoniae
36	ID	C. tropicalis	Candida spp.
37	ID	E. coli	E. coli
39	ID	E. coli	E. coli
39	ID	K. pneumoniae	K. pneumoniae
40	ID	K. pneumoniae	K. pneumoniae
41	ID	K. pneumoniae	K. pneumoniae
42	ID	K. pneumoniae	K. pneumoniae
43	ID	A. baumannii	A. baumannii
44	ID	A. baumannii	A. baumannii
45	ID	S. aureus	S. aureus and Staphylococcus spp.
46	ID	P. aeruginosa	P. aeruginosa
47	ID	A. baumannii	A. baumannii
48	ID	P. aeruginosa	P. aeruginosa
49	ID	P. aeruginosa	P. aeruginosa
50	ID	P. aeruginosa	P. aeruginosa
51	ID	P. mirabilis	P. mirabilis
52	ID	S. epidermidis	Staphylococcus spp.*
53	ID	S. aureus	S. aureus
54	ID	E. faecalis	E. faecalis
55	ID	E. coli	E. coli
56	ID	E. faecalis	E. faecalis, Staphylococcus spp.
57	ID	E. faecalis, K. pneumoniae	E. faecalis, K. pneumoniae
58	ID	E. faecalis, E. hormaechei	E. faecalis, E. cloacae/hormaechei, S. aures
59	ID	E. coli	E. coli
60	ID	A. baumannii	A. baumannii
61	ID	E. coli	E. coli
62	ID	E. coli, E. faecium	E. coli	E.faecium was not detectd
63	ID	E. coli	E. coli
64	ID	E. coli	E. coli
65	ID	S. aureus	S. aureus
66	ID	S. haemolyticus	Staphylococcus spp.
67	ID	A. baumannii	A. baumannii
68	ID	S. hominis	Staphylococcus spp.
69	ID	S. aureus	S. aureus
70	ID	P. mirabilis	P. mirabilis
71	ID	P. aeruginosa	P. aeruginosa
72	ID	E. faecium	E. faecium
73	ID	E. coli, K. pneumoniae	E. coli, K. pneumoniae
74	ID	E. coli	E. coli
75	ID	S. aureus	S. aureus
76	ID	E. coli	E. coli
77	ID	A. baumannii	A. baumannii
78	ID	S. aureus	S. aureus
79	ID	K.pneumoniae	K. pneumoniae
80	ID	E. faecium	E. faecium
81	ID	P. mirabilis	P. mirabilis
82	ID	A. baumannii	A. baumannii
83	ID	Enterobacter roggenkampii	NO ID	out of target
84	ID	E. coli	E. coli
85	ID	E. faecium	E. faecium
86	ID	E. faecalis	E. faecalis
87	ID	E. cloacae	E. cloacae
88	ID	E. faecalis	E. faecalis
89	ID	P. aeruginosa	P. aeruginosa
90	ID	S. aureus	S. aureus
91	ID	E. faecium	E. faecium
92	ID	K.pneumoniae	K.pneumoniae
93	ID	L. monocytogenes	L. monocytogenes
94	ID	E. coli	E. coli
95	ID	E. faecium	E. faecium
96	ID	S. aureus	S. aureus
97	ID	S. epidermidis	Staphylococcus spp.*
98	ID	S. aureus	S. aureus
99	ID	E. coli	E. coli
100	ID	L. monocytogenes	L. monocytogenes
Legend: NO ID: failed identification
*: The list of staphylococci other than S. aureus is as follows: Staphylococcus argenteus, Staphylococcus capitis Staphylococcus cohnii; Staphylococcus caprae, Staphylococcus epidermidis, Staphylococcus haemolyticus, Staphylococcus hominis, Staphylococcus lugdunensis, Staphylococcus pasteuri, Staphylococcus saccharolyticus, Staphylococcus schweitzeri, Staphylococcus simiae, Staphylococcus taiwane…
