# Supplementary material for: Rapid and accurate sepsis diagnostics via a novel probe-based multiplex real-time PCR system
Source: Microbiol Spectr. 2025 Sep 30;13(11):e00559-25. doi: 10.1128/spectrum.00559-25 (PMC12584680; doi:10.1128/spectrum.00559-25)
Supplement: Data S2 [file spectrum.00559-25-s0002.xlsx]

## Sheet: total and GranNeg_AST
						Antimicrobial resistance of isolates from BCs samples and reference strains
Number	DATE	Microorganism	Phenotype	SEPSI DR result	Congruent=1; not congruent = 0	note	Amoxicillin/clavulanate	Ampicillin	Ceftazidime	Ceftriaxone	Ceftazidime/avibactam	Ertapenem	Imipenem	Meropenem	Gentamycin	Amikacin	Ciprofloxacin *Levofloxacin	Piperacillin/tazobactam	Aztreonam	Cefoxitin	Ceftolozane/tazobactam	Erytromycin	Penicillin	Trimetoprim/sulfamethoxazole	Result of syndromic panel
1	2023-03-14	S. aureus	MRSA	mecA	1
2	2023-03-21	Candida albicans	Candida albicans	panfungal	1
3	2023-03-13	E. coli	ESBL	CTX-M	1		8/2; S	>8;R	8;R	>4; R	<=0.25/4; S	<=0.25; S	<=0.25; S	<=0.125; S	>4; R	8;S	>1; R	>64/4;R
4	2023-03-17	E. coli	ESBL	AmpC	1		16/2; R	>8; R	>16; R	>4; R	<=0.25/4; S	<=0.25; S	<=0.25; S	<=0.125; S	<=1;S	<=4;S	>1; R	<4/4; S							E.coli; no target genes
5	2023-01-24	A. baumannii	carbapenem Resistant	TEM, OXA-23	1								>8; R	>16; R	>4; R	>16; R	>1; R								A.baumannii, no target genes
6	2023-03-16	S. aureus	MRSA	mecA	1																				S.aureus, mecA
7	2023-04-05	S. aureus	MRSA	mecA	1
8	2023-03-23	S. aureus	MRSA	mecA	1
9	2023-04-10	K. pneumoniae	KPC	KPC, TEM, SHV, CMY	1		>32/2;R	>8; R	>16; R	>4; R	<=0.25/4; S	>1; R	>8;R	>16;R	>4; R	>16; R	>1; R	>64/4;R							K.pneumoniae, KPC
10	2023-03-23	E. coli	ESBL	SHV, CTX	1		16/2; R	>8; R	>16; R	>4; R	<=0.5/4; S	<=0,25;S	<=0.25; S	<=0.125; S	<=1;S	<=4;S	0,5;S	<4/S;S
11	2023-04-04	Candida parapsilosis		not evaluated (out of target)
12	2023-05-04	E. coli	ESBL	AmpC	1		8/2; S	>8; R	8; R	>4; R	<=0.25/4; S	<=0.25; S	<=0.25; S	<=0.125; S	<=1;S	<=4;S	>1; R	8/4;S		16					E.coli, no target genes
13	2023-04-14	K. pneumoniae	KPC	KPC, SHV, TEM	1		>32/2; R	>8; R	>16; R	>4; R	4/4; S	>1; R	>8;R	>16;R	<=1;S	<=4;S	>1;R	>64/4;R
14	2023-04-14	K. pneumoniae	Carbapenem Resistant	SHV, DHA (note1)	1		>32/2; R	>8; R	>16; R	>4; R	8/4; S	>1; R	>8;R	2;R	<=1;S	<=4;S	0,5; SE	>64/4;R							K.pneumoniae, no target genes
15	2023-04-13	E. faecium	VRE	vanA	1
16	2023-04-10	K. pneumoniae	KPC	KPC, SHV, TEM, CMY, GES	1		>32/2; R	>8; R	>16; R	>4; R	8/4; S	>1; R	>8;R	>16;R	>4; R	>16; R	>1; R	>64/4;R			>4/4;R				K.pneumoniae, KPC
17	2023-04-06	E. coli	ESBL	TEM, CTX-M	1		32/2; R	>8; R	>16; R	>4; R	<=0.25/4; S	<=0,25;S	<=0.25; S	<=0.125; S	>4; R	<=4;S	>1; R	<4/4; S
18	2023-04-06	E. coli	ESBL	CTX-M, TEM, AmpC	1		32/2; R	>8; R	>16; R	>4; R	<=0.25/4; S	<=0,25; S	<=0.25; S	<=0.125; S	>4; R	<=4; S	>1; R	<4/4; S		16
19	2023-05-08	K. pneumoniae	KPC	KPC, SHV, TEM, CMY	1		>32/2;R	>8; R	>16; R	>4; R	8/4; S	>1; R	>8;R	>16;R	>4; R	>16; R	>1; R	>128/4;R							K.pneumoniae, KPC
20	2023-05-07	K. pneumoniae	KPC,resistant to ceftazidime/avibactam	KPC, SHV, TEM, CMY	1		>32/2;R	>8; R	>16; R	>4; R	32/4; S	>1; R	>8;R	>16;R	>4; R	>16; R	>1; R	>64/4;R							K.pneumoniae, KPC
21	1905-03-19	S. aureus	MRSA	mecA	1
22	2023-05-19	E. coli	ESBL	CTX-M, AmpC	1		>32/2; R	>8; R	>16; R	>4; R	<=0.25/4; S	0,5; S	0,25;S	<=0.125; S	2;S	8;R	>1; R	16/4;R		8
23	2023-05-19	E. coli	ESBL	CTX-M, AmpC	1		>32/2; R	>8; R	>16; R	>4; R	<=0.25/4; S	0,5; S	0,25;S	<=0.125; S	2;S	8;R	>1; R	16/4;R		16
24	2023-05-19	E. coli	ESBL	CTX-M, AmpC	1		>32/2; R	>8; R	>16; R	>4; R	<=0.25/4; S	0,5; S	0,5;S	<=0.125; S	2;S	8;R	>1; R	16/4;R		16
25	2023-05-17	P. aeruginosa	Carbapenem Resistant	SHV	0	other resistance gene?			2; SE		2/4;S		>8;R	4;SE		<=4;S	<=0,125;SE	<=4/4;SE	8;SE		<=0,5/4;S
26	2023-05-09	K. pneumoniae	KPC	KPC, TEM, SHV	1		>32/2; R	>8; R	8; R	>4; R	4/4; S	>1; R	>8;R	>16;R	<=1;S	<=4;S	>1; R	>64/4;R
27	2023-05-13	Candida tropicalis		not evaluated (out of target)
28	2023-05-13	P. aeruginosa, C. albicans, E. faecium	Carbapenem Resistant,VRE	vanA, KPC, SHV	1				>16; R		8/4; R		>8; R	>16; R		>16;R	<=0,125;SE	>64/4;R	16;SE		4/4;R				P.aeruginosa, C.albicans, E.faecium (van A)
29	2023-03-23	S. aureus	MRSA	mecA	1
30	2023-05-23	P.aeruginosa	Carbapenem Resistant	OXA 23, omp	1				2; SE		2/4; S		>8; R	>16; R		8;S	>1; R	<4/4;SE	2;SE		0,5/4; S
31	2023-05-24	S. aureus	MRSA	mecA	1
32	2023-05-22	S. aureus	MRSA	mecA	1
33	2023-05-19	K. pneumoniae, E. faecalis	KPC, VRE	KPC, SHV, vanA	1		>32/2; R	>8; R	>16; R	>4; R	4/4; S	>1; R	>8; R	>16; R	>4;R	<=S;S	>1; R	>64/4;R			4/4;R				K.pneumoniae, E.faecalis; KPC. Van A/B
34	2023-05-22	S. aureus	MRSA	mecA	1
35	2023-05-27	K. pneumoniae	ESBL	CTX-M, TEM, SHV	1		>32/2; R	>8; R	>16; R	>4; R	1/4; S	0,5; S	0,5; S	<=0.125; S	>4; R	8;R	>1; R	>64/4;R			4/4;R
36	2023-05-27	K. pneumoniae	KPC	KPC, SHV, omp	1		>32/2; R	>8; R	>16; R	>4; R	2/4; S	>1; R	>8; R	>16; R	>4; R	8;R	>1; R	>64/4;R			4/4;R				K.pneumoniae, KPC
37	2023-05-27	K. pneumoniae	ESBL	CTX-M, TEM, SHV	1		>32/2; R	>8; R	>16; R	>4; R	2/4; S	0,5; S	0,5; S	<=0.125; S	>4; R	8; R	>1; R	>64/4; R			4/4; R
38	2023-04-14	Candida albicans		panfungal	1
39	2023-05-23	Candida albicans		panfungal	1																				C.albicans
40	2023-05-24	Candida parapsilosis		not evaluated (out of target)
41	2023-10-07	E.coli	ESBL	CTX-M, AmpC	1		>32/2; R	>8; R	>16; R	>4; R	<=0.25/4; S	0,5; S	0,25; S	<=0.125; S	2; S	8; R	>1; R	16/4; R		16					E.coli CTX-M
42	2023-10-06	A.baumannii	Carbapenem Resistant	OXA23, CTX-M, TEM	1								>8; R	>16; R	>4; R	>16; R	>1; R								A.baumannii, no target genes
43	2023-10-18	A.baumannii	Carbapenem Resistant	OXA23, CTX-M, TEM	1								>8; R	>16; R	>4; R	>16; R	>1; R
44	2023-10-20	K.pneumoniae	NDM,OXA-48	OXA48, NDM, KPC, SHV, TEM, CMY	1		>32/2; R	>16; R	>16; R	>4; R	>16/4; R	>2; R	>8; R	16; R	>4; R	>32; R	>1; R	>32/4; R		>16	4/4; R
45	2023-10-18	K.pneumoniae	KPC, resistant ceftazidime/avibactam	KPC, CTX-M, TEM, SHV	1		>32/2; R	>16; R	>16; R	>4; R	256/4; R	<=0,25; S	<=0,25; S	<=0,125; S	>4; R	8; R	<=0,25; S	32/4; R			>2/4; R
46	2023-10-23	S. aureus	MRSA	mecA	1
47	2024-01-10	P. mirabilis	overall susceptible	None	1		<=2/2;S	<2; S	<=0,5; S	<=0,5; S	<=0,25/4; S	<=0,25; S		<=0,5; S	2; S	4; S	>=0,25; S*	<4/S; S			<0,5/4; S				Proteus spp, no target genes
48	2024-01-10	S. epidermidis		mecA	1
49	2024-01-11	S. aureus	MRSA	mecA	1
50	2024-01-18	E. faecalis	overall susceptible	None	1
51	2024-01-18	E. coli	ESBL	TEM, CTX, AmpC	1		>32/2; R	>8; R	>16; R	>4; R	<= 0,25/4; S	<=0,25; S	<=0,25; S	<=0,125; S	>4; R	8; S	>1; R	>64/4; R		16	4/4; R
52	2024-01-25	E. faecalis	VSE	None	1																				E.faecalis, no target genes
53	2024-01-29	E. faecalis, K. pneumoniae	VSE, KPC	KPC, SHV, CTX	1		>32/2; R	>8; R	>16; R	>4; R	4/4; S	>1; R	>8; R	>16; R	>4; R	>16; R	>1; R	>64/4; R						<=1/19; S
54	2024-01-31	Nakaseomyces glabrata		not evaluated (out of target)
55	2024-02-01	E. faecalis, E. hormaechei	VSE; overall susceptible	CTX-M	1	not expressed	>32/2; R	>8; R	<=0,5; S	<=0,5; S	<= 0,25/4; S	<=0,25; S	0,5; S	<=0,125; S	<=1; S	<=4; S	<=0,125; S	<4/4; S			<0,5/4; S				E.faecalis, E.cloacae, no target genes
56	2024-02-01	E. coli	KPC	KPC, AmpC	1		>32/2; R	>8; R	>16; R	>4; R	4/4; S	>1; R	>8; R	>16; R	<=1; S	<=4; S	>1; R	>64/4; R		16	4/4; R				E.coli, no target genes
57	2024-02-02	A. baumannii	Carbapenem Resistant	OXA 23	1								>8; R	>16; R	>4; R	>16; R	>1; R
58	2024-02-03	E. coli	ESBL	CTX-M	1		8/2; S	>8; R	8; R	>4; R	<=0.25/4; S	<=0.25; S	<=0.25; S	<=0.125; S	>4; R	8; S	>1; R	>64/4; R		8
59	2024-02-05	E. coli, E. faecium	ESBL, VRE	AmpC, TEM	0	van A not detected	8/2; S	>8; R	4; SE	>4; R	<=0.25/4; S	<=0,25 S	<=0,25; S	<=0.125; S	<=1; S	<=4; S	>1; R	<4/4; S		>16					E.coli, E.faecium CTX-M, vanA/B
60	2024-02-07	Candida parapsilosis		not evaluated (out of target)
61	2024-02-15	E. coli	KPC	KPC, AmpC	1		>32/2; R	>8; R	>16; R	>4; R	4/4; S	>1; R	>8; R	>16; R	<=1; S	<=4; S	>1; R	>64/4; R		>16	<4/4; R				E.coli KPC
62	2024-03-19	Candida parapsilosis		not evaluated (out of target)
63	2024-04-04	E. coli	ESBL	AmpC, TEM	1	plus respect SOC	8/2; S	>8; R	16; R	>4; R	<=0,25/4; S	<=0,25; S	<=0,25 S	<=0.125; S	<=1; S	<=4; S	>1; R	4/4; S		16	05/4; S				E.coli
64	2024-04-05	S. aureus	MSSA	None	1																				S.aureus no target genes
65	2023-04-05	S. haemoliticus	Resistant to oxacillin	mecA	1
66	2024-04-07	A. baumannii	Carbapenem Resistant	OXA 23	1								>8; R	>16;R	>4; R	>16; R	>1; R
67	2024-04-09	S. hominis	Resistant to oxacillin	mecA	1
68	2024-04-11	S.aureus	MRSA	mecA	1
69	2024-04-13	P. mirabilis	overall susceptible	CMY	0	not expressed	<=2/2; S	<2; S	<=0,5;S	<=0,5; S	<=0,25/4; S	<=0,25; S		<=0,5; S	2; S	4; S	>=0,25; S*	<4/4; S		4	<0,5/4; S
70	2024-04-14	Candida albicans		C. albicans	1
71	2024-04-15	P. aeruginosa	carbapenem-susceptible	None	1				16; R		8/4; S		1; SE	1; S		<=4; S	1; R	32/4; R	>16; R		1/4; S
72	2024-04-16	E. faecium	VRE	vanA	1
73	2024-04-17	E. coli (1st isolate)	overall susceptible	SHV	1		8/2; S	>8; R	<=0,5; S	<=0,5; S	<=0,25/4; S	<=0,25; S	<=0,25; S	<=0.125; S	<=1; S	<=4; S	<=0,125; S	<4/4 ; S			<0,5/4; S
		K. pneumoniae (2nd isolate)					2/2; S	>8; R	<=0,5; S	<=0,5; S	<=0,25/4; S	<=0,25; S	0,5; S	<=0.125; S	<=1; S	<=4; S	<=0,125; S	<4/4 ; S			<0,5/4; S
74	2024-04-17	E. coli	ESBL	AmpC, TEM	1		16/2; R	>8; R	<=0,5; S	<=0,5; S	<=0,25/4; S	<=0,25; S	<=0,25; S	<=0,125; S	<=1; S	<=4; S	>=0,125; S	<4/4 ; S		16	<0,5/4; S
75	2024-04-17	S. aureus	MSSA	None	1
76	2024-04-18	E. coli	overall susceptible	AmpC, TEM	0	not expressed	16/2; R	>8; R	<=0,5; S	<=0,5; S	<=0,25/4; S	<=0,25; S	<=0,25;S	<=0,125; S	<=1; S	<=4; S	>=0,125; S			4	<0,5/4; S
77	2024-04-20	A. baumannii	Carbapenem Resistant	OXA 23	1								>8; R	>16; R	>4; R	>16; R	>1; R
78	2024-04-20	S. aureus	MRSA	mecA	1
79	2024-04-27	K. pneumoniae	overall susceptible	SHV*	1		4/2; S	>8; R	<=0,5; S	<=0,5; S	<=0,5/4; S	<=0,25; S	0,5; S	<=0.125; S	<=1; S	<=4; S	<=0,125; S	<4/4; S			<0,5/4; S
80	2024-04-27	E. faecium	VRE	vanA	1																				E.faecium vanA/B
81	2024-04-28	P. mirabilis	overall susceptible	TEM*	1		2/2; S	>8; R	<=0,5; S	<=0,5; S	<=0,25/4; S	<=0,25; S		<=0.5; S	4; R	8; R	<=0,125; S	<4/4; S			<0,5/4; S
82	2024-04-29	A. baumannii	Carbapenem Resistant	OXA 23	1
83	2024-04-30	Nakaseomyces glabrata		not evaluated (out of target)
84	2024-04-30	Enterobacter roggenkampii	overall susceptible	None	1		>32/2; R	8; R	<=0,5; S	<=0,5; S	0,5/4; S	<=0,25; S	0,5; S	<=0,125; S	<=1; S	<=4; S	<=0,125; S	<=4/4; S			<0,5/4; S
85	2024-04-30	E. coli	ESBL	CTX-M, AmpC	1		>32/2; R	8; R	16; R	>4; R	<=0.25/4; S	0,5; S	0,25; S	<=0,125; S	2; S	8; R	>1; R	16/4; R		16					E.coli, no target genes
86	2024-05-02	E. faecium	VSE	None	1
87	2024-05-02	E. faecalis	VSE	None	1																				E.faecalis, no target genes
88	2024-05-02	Enterobacter hormachei	overall susceptible	None	1		>32/2; R	>8; R	<=0,5; S	<=0,5; S	0,5/4; S	<=0,25; S	0,25; S	<=0,125; S	<=1; S	>8; R	<=0,125; S	<=4/4; S
89	2024-05-02	E. faecium	VSE	None	1
90	2024-05-08	P. aeruginosa	overall susceptible	None	1				4; S		2/4; S		2; SE	<=0,125; S		<=4; S	<=0,125; SE	8/4; SE	8; SE		1/4; S
91	2024-05-09	S. aureus	MSSA	None	1
92	2024-05-09	Candida parapsilosis		not evaluated (out of target)
93	2024-05-06	E. faecium	VSE	None	1
94	2024-05-10	K. pneumoniae	KPC	KPC, SHV	1		>32/2; R	>8; R	>16; R	>4; R	2/4; S	>1; R	>8; R	>16;R	<=1; S	<=4; S	>1; R	>64/4;R			<4/4; R
95	2024-05-13	Candida tropicalis		not evaluated (out of target)
96	2024-05-21	L. monocitogenes	overall susceptible	None	1			<=0,25; S						0,06; S								>=0,25;S	0.125	0,5; S
97	2024-05-24	E. coli	overall susceptible	AmpC, TEM	0	not expressed	8/2; S	>8; R	<=0,5; S	<=0,5; S	<=0,25/4; S	<=0,25; S	<=0,25; S	<=0,125;S	>4; R	<=4; S	<=0,125; S	<4/4; S		4	<0,5/4; S				E.coli, no target genes
98	2024-05-30	E. faecium	VRE	van A	1
99	2024-06-11	S. aureus	MRSA	mecA	1
100	2024-06-10	S. epidermidis	Resistant to oxacillin	mecA	1
101	2024-06-14	S. aureus	MSSA	None	1
102	2024-06-18	E. coli	overall susceptible	TEM, AmpC	1		32/2; S	>8; R	<=0,5; S	<=0,5; S	<=0,25/4; S	<=0,25; S	<=0,25; S	<=0,125;S	>4; R	<=4; S	<=0,125; S	<4/4; S		16	<0,5/4; S
			tot	102
Pan Fungal includes pathogens from critical priority groups according to WHO: Cryptococcus neoformans, Aspergillus fumigatus, Candida albicans, Candida auris
Candida parapsilosis has not been evaluated and is not included in the Pan Fungal.
In the red pathogen, antimicrobial susceptibility is referred to.
ESBL: Extended spectrum beta-lactamases (The presence of ESBL was established through automatic rules set in the Phoenix System (Becton Dickinson);
Carbapenem Resistant = This isolate resulted negative to NG-Test® CARBA 5 (NG Biotech) detecting KPC, NMD, IMP, VIM and OXA-48.
Note 1: Resistance to carbapenem can also be inferred by the presence of blaDHA
Note*:These findings are consistent with the primer design of the SEPSI DR panel, which targets both extended-spectrum β-lactamases (ESBLs) and narrow-spectrum β-lactamases, such as TEM-1/2 and SHV-1. These enzymes are commonly found in Enterobacterales and confer resistance to penicillins and first-generation cephalosporins (28).

## Sheet: GramPos STAPH_AST
Number	DATE	Microorganism	Phenotype	SEPSI DR result	Congruent=1; not congruent = 0	Eritromycin	Ceftaroline	Ciprofloxacin	Linezolid	Oxacillin	Daptomicin	Teicoplanine	Vancomycin	Tetracicline	Tygecline	Ampicillin	Imipenem	Gentamicin	Cefuroxime
1	2023-03-14	S. aureus	MRSA	mecA	1	>4; R	<2; S	4; R	1; S	4; R	<=0,25; S	<=0,25; S	<=0,5; S	<=0,25; S	<=0,5; S
6	2023-03-16	S. aureus	MRSA	mecA	1	>4; R	<2; S	4; R	1; S	2; R	0,5; S	0.5	1; S	<=0,25; S	<=0,5; S
7	2023-04-05	S. aureus	MRSA	mecA	1	<=0,25; S	1; S	4; R	2;S	4; R	0,5; S	0,5; S	1; S	<=0,5; S	<=0,125; S
8	2023-03-23	S. aureus	MRSA	mecA	1	>4; R	1; S	>4; R	1; S	4; R	<=0,25; S	<=0,25; S	1; S	<=0,5; S	<=0,125; S
21	1905-03-19	S. aureus	MRSA	mecA	1	>4; R	<2; S	4; R	1; S	4; R	0,5; S	0,5; S	1; S	<=0,5; S	<=0,125; S
29	2023-03-23	S. aureus	MRSA	mecA	1	>4; R	1; S	4; R	1; S	>2; R	<=0,25; S	0,5; S	1; S	<=0,5; S	<=0,125; S
31	2023-05-24	S. aureus	MRSA	mecA	1	>4; R	0,5; S	0,5; S	1; S	>2; R	0,5; S	0,5; S	1; S	>2; R	<=0,125; S
32	2023-05-22	S. aureus	MRSA	mecA	1	>4; R	1; S	>4; R	1; S	>2; R	0,5; S	<=0,5; S	1; S	<=0,5; S	<=0,125; S
34	2023-05-22	S. aureus	MRSA	mecA	1	<=0,25; S		>4; R	1; S	>2; R	0,5; S	<=0,5; S	<=0,5; S	<=0,5; S	<=0,125; S
46	2023-10-23	S. aureus	MRSA	mecA	1	<=0,25; S		>4; R	1; S	>2; R	0,5; S	<=0,5; S	<=0,5; S	<=0,5; S	<=0,125; S
48	2024-01-10	S. epidermidis	Resistant to oxacillin	mecA	1	<=0,25; S		4; R	2;S	>2; R	1;	<=2; S	1; S	<=0,5; S	<=0,125; S	R		>4; R
49	2024-01-11	S. aureus	MRSA	mecA	1	>4; R		>4; R	1; S	>2; R	<=0,25; S	<=0,5; S	<=0,5; S	<=0,5; S	<=0,125; S
64	2024-04-05	S. aureus	MSSA	None	1	<=0,25; S	<=0,25; S	0,5; S	1; S	0,5; S	0,5; S	<=0,5; S	1; S	<=0,5; S	<=0,125; S
65	2024-04-07	S. haemoliticus	Resistant to oxacillin	mecA	1	>4; R		>4; R	1; S	>2; R	0,5; S	8; R	2; S	2; R	0,25; S
67	2024-04-09	S. hominis	Resistant to oxacillin	mecA	1	>4; R		>4; R	1; S	>2; R	<=0,25; S	<=0,5; S	<=0,5; S	<=0,5; S	<=0,125; S	R
68	2024-04-11	S. aureus	MRSA	mecA	1	>4; R		>4; R	1; S	>2; R	0,5; S	<=0,5; S	<=0,5; S	<=0,5; S	<=0,125; S
75	2024-04-17	S. aureus	MSSA	None	1	<=0,25; S	<=0,25; S	0,5; S	1; S	<=0,25; S	0,5; S	<=0,5; S	1; S	<=0,5; S
78	2024-04-20	S. aureus	MRSA	mecA	1	>4; R	1; S	>4; R	1; S	>2; R	0,5; S	<=0,5; S	<=0,5; S	<=0,5; S	<=0,125; S
91	2024-05-09	S. aureus	MSSA	None	1	>4; R	<=0,25; S	<=0,5; S	1; S	<=0,25; S	0,5; S	<=0,5; S	1; S	<=0,5; S	<=0,125; S
99	2024-06-11	S. aureus	MRSA	mecA	1	<=0,25; S	0,5; S	>4; R	1; S	>2; R	0,5; S	<=0,5; S	1; S	<=0,5; S	<=0,125; S
100	2024-06-12	S. epidermidis	Resistant to oxacillin	mecA	1	<=0,25; S		4; R	2;S	>2; R	1;	<=2; S	1; S	<=0,5; S	>=0,125; S	R		>4; R
101	2024-06-14	S. aureus	MSSA	None		<=0,25; S	<=0,25; S	0,5; S	1; S	0,5; S	0,5; S	0,5; S	<=0,5; S	<=0,5; S	>=0,125; S
In the red pathogen, antimicrobial susceptibility is referred to.
SE: Susceptible to high exposure (according to the EUCAST definition).
MSSA: methicillin-susceptible Staphylococcus aureus;
MRSA: methicillin-resistant Staphylococcus aureus

## Sheet: GramPos Enterococci_AST
Number	DATE	Microorganism	Phenotype	SEPSI DR result	Congruent=1; not congruent = 0	note	Ampicillin	Imipenem	Linezolid	Daptomycin	Teicoplanin	Tigecicline	Vancomycin	Genta HL
15	2023-04-13	E. faecium	VRE	van A	1		>16; R	>8; R	2; S	4	>8; R	<=0,125; S	>8; R	>500; R
28	2023-05-13	P. aeruginosa, C. albicans, E. faecium	carbaR, vancoR	vanA,KPC, SHV	1		>16; R	>8; R	2; S	4	>8; R	<=0,125; S	>8; R	>500; R
33	2023-05-19	K. pneumoniae, E. faecalis	KPC, VRE	KPC, SHV, van A	1		<=1; S	<=1; S	2; S	4	>8; R	<=0,125; S	>8; R	<=500; S
50	2024-01-18	E. faecalis	VSE	None	1		<=1; S	4; SE	1; S	2	<=0,5; S	<=0,125; S	1; S	>500; R
52	2024-01-25	E. faecalis	VSE	None	1		<=1; S	<=1; SE	2; S	2	<=0,5; S	<=0,125; S	1; S	<=500; S
53	2024-01-29	E. faecalis, K. pneumoniae	VSE, KPC	KPC, SHV, CTX	1		<=1; S	<=1; SE	1; S	2	<=0,5; S	<=0,125; S	2; S	<=500; S
55	2024-02-01	E. faecalis,E. hormaechei	VSE	CTX	1		<=1; S	>8; R	1; S	4	<=0,5; S	<=0,125; S	2; S	>500; R
59	2024-02-05	E. coli, E. faecium	ESBL, VRE	AmpC, TEM	0	van A not detected	<=1; S	>8; R	1; S	4	>8; R	<=0,125; S	>8; R	>500; R
72	2024-04-16	E. faecium	VRE	van A	1		<=1; S	>8; R	1; S	4	>8; R	<=0,125; S	>8; R	>500; R
80	2024-04-27	E. faecium	VRE	vanA	1		>16; R	>8; R	2; S	4	>8; R	<=0,125; S	>8; R	<=500; S
86	2024-05-02	E. faecium	VSE	None	1		>16; R	>8; R	2; S	4	<=0,5; S	<=0,125; S	<=0,5; S	<=500; S
87	2024-05-02	E. faecalis	VSE	None	1		<=1; S	<=1; SE	1; S	2	<=0,5; S	<=0,125; S	1; S	<=500; S
89	2024-05-02	E. faecium	VSE	None	1		>1; S	<=1; SE	2; S	1	<=0,5; S	<=0,125; S	1; S	>500; R
93	2024-05-06	E. faecium	VSE	None	1		>16; R	>8; R	1; S	8	>1; S	<=0,125; S	>1; S	>500; R
98	2024-05-30	E. faecium	VRE	van A	1		>16; R	>8; R	2; S	2	>8; R	<=0,125; S	>8; R	>500; R
In the red pathogen, antimicrobial susceptibility is referred to.
SE: Susceptible to high exposure (according to the EUCAST definition).
Daptomycin is currently not approved by the EMA for treating enterococcal infections. The EUCAST lists daptomycin breakpoints for Enterococcus species as “IE” (insufficient evidence) (Turnidge et al., 2020; EUCAST, 2024).

## Sheet: Reference strains
		Amikacin	Gentamicin	Ertapenem	Imipenem	Meropenem	Cefuroxine	Cefoxitin	Ceftazidime	Ceftazidime/avibactam	Ceftriaxone	Cefepime	Ceftolozane/tazobactam	Aztreonam	Ampicillin	Temocillin	Amoxicillin/clavulanate	Pieperacillin/tazobactam	Trimethoprim sulfamethoxazole	Colistin	Ciprofloxacin	Levofloaxacin	Tigecycline	Gene detected
K.pneumoniae	ATCC 700603	<=4	>4	<=0,25	<=0,25	<=0,125	>8	>16	16	0.25	>4	<=1	0.25	>16	>8	16	8/2	16/4	<=1/19	<=0,5	0.5	1	>2	SHV
E.coli	ATCC 25922	<=4	<=1	<=0,25	<=0,25	<=0,125	4	>16	<=0,5	<=0,25/4	<=0,25	<=1	<=0,5/4	<=1	4	>32	8/2	<=4/4	<=1/19	<=0,5	<=0,06	<=0,25	<=0,5	AmpC
P.aeruginosa	ATCC 27853	<=4	<=1	>1	4	0.5	>8	>16	4	0.5	>4	2	0.25	8	>8	>32	>32/2	<=4/5	>4/76	1	0.25	1	>2	KPC, TEM, SHV
K.pneumoniae	BAA-2814	>16	2	>2	>8	>16	>8	>16	>16	0.25	>4	>8	>4/4	>16	>8	>32	>32/2	>32/2	>4/76	<=0,5
		Gentamicin Synergie	Kanamycin Synergie	Gentamicin	Kanamycin	Imipenem	Cefoxitin	Ceftaroline	Ampicillin	Penicillin G	Oxacillin	Daptomycin	Trimethoprim/Sulfamethoxazole	Teicoplanin	Vancomycin	Clindamycin	Erythromycin	Chloramphenicol	Linezolid
S.aureus	ATCC 29213	<=500	<=250	<=1	<=8	<=1	<=2	0.25	<=1	>=0,25	<=0,25	0.5	<=0,5/9,5	<=0,5	1	<=0,25	<=0,25	8	2					orfX
E.faecalis	ATCC 29212	<=501	<=251	>4	32	<=1	>8	1	<=2	>0,25	>2	2	<=0,5/9,6	<=0,6	2	>1	4	4	1					none
