# Supplementary material for: Rapid and accurate sepsis diagnostics via a novel probe-based multiplex real-time PCR system
Source: Microbiol Spectr. 2025 Sep 30;13(11):e00559-25. doi: 10.1128/spectrum.00559-25 (PMC12584680; doi:10.1128/spectrum.00559-25)
Supplement: Data S4 [file spectrum.00559-25-s0004.xlsx]

## Sheet: Foglio1
Cross reactivity test
	Pseudomonas aeruginosa	Klebsiella pneumoniae	P. mirabilis/P. vulgaris	Escherichia coli	Haemophilus influenzae	Klebsiella oxytoca	Enterobacter cloacae	Klebsiella aerogenes	Legionella pneumophila	Serratia marcescens	Bacteroides fragilis	Acinetobacter baumannii	Stenotrophomonas maltophilia	Enterococcus faecalis	Enterococcus faecium	Listeria monocytogenes	Streptococcus pyogenes	Streptococcus pneumoniae	Streptococcus agalactiae	Neisseria meningitidis	Staphylococcus spp.	Staphylococcus aureus	Aspergillus fumigatus	Citrobacter freundii	Criptococcus neoformans	Staphylococcus aureus PVL	Staphylococcus aureus TSST	Candida albicans	Candida parapsilosis	Candida tropicalis	Candida glabrata	S. aureus exfoliative toxins a/b	K. pneumoniae magA-positive	K. pneumoniae rmpA-positive	Candida auris
	MIX 1				MIX 2				MIX 3				MIX 4				MIX 5				MIX 6				MIX 7				MIX 8
MIX 1
P. aeruginosa	detected	not detected	not detected	not detected	not detected	not detected	not detected	not detected	not detected	not detected	not detected	not detected	not detected	not detected	not detected	not detected	not detected	not detected	not detected	not detected	not detected	not detected	not detected	not detected	not detected	not detected	not detected	not detected	not detected	not detected	not detected	not detected	not detected	not detected	not detected
K. pneumoniae	not detected	detected	not detected	not detected	not detected	not detected	not detected	not detected	not detected	not detected	not detected	not detected	not detected	not detected	not detected	not detected	not detected	not detected	not detected	not detected	not detected	not detected	not detected	not detected	not detected	not detected	not detected	not detected	not detected	not detected	not detected	not detected	not detected	not detected	not detected
P. mirabilis/P.vulgaris	not detected	not detected	detected	not detected	not detected	not detected	not detected	not detected	not detected	not detected	not detected	not detected	not detected	not detected	not detected	not detected	not detected	not detected	not detected	not detected	not detected	not detected	not detected	not detected	not detected	not detected	not detected	not detected	not detected	not detected	not detected	not detected	not detected	not detected	not detected
E. coli	not detected	not detected	not detected	detected	not detected	not detected	not detected	not detected	not detected	not detected	not detected	not detected	not detected	not detected	not detected	not detected	not detected	not detected	not detected	not detected	not detected	not detected	not detected	not detected	not detected	not detected	not detected	not detected	not detected	not detected	not detected	not detected	not detected	not detected	not detected
MIX 2
H. influenzae	not detected	not detected	not detected	not detected	detected	not detected	not detected	not detected	not detected	not detected	not detected	not detected	not detected	not detected	not detected	not detected	not detected	not detected	not detected	not detected	not detected	not detected	not detected	not detected	not detected	not detected	not detected	not detected	not detected	not detected	not detected	not detected	not detected	not detected	not detected
K. oxytoca	not detected	not detected	not detected	not detected	not detected	detected	not detected	not detected	not detected	not detected	not detected	not detected	not detected	not detected	not detected	not detected	not detected	not detected	not detected	not detected	not detected	not detected	not detected	not detected	not detected	not detected	not detected	not detected	not detected	not detected	not detected	not detected	not detected	not detected	not detected
E. cloacae	not detected	not detected	not detected	not detected	not detected	not detected	detected	not detected	not detected	not detected	not detected	not detected	not detected	not detected	not detected	not detected	not detected	not detected	not detected	not detected	not detected	not detected	not detected	not detected	not detected	not detected	not detected	not detected	not detected	not detected	not detected	not detected	not detected	not detected	not detected
K. aerogenes	not detected	not detected	not detected	not detected	not detected	not detected	not detected	detected	not detected	not detected	not detected	not detected	not detected	not detected	not detected	not detected	not detected	not detected	not detected	not detected	not detected	not detected	not detected	not detected	not detected	not detected	not detected	not detected	not detected	not detected	not detected	not detected	not detected	not detected	not detected
MIX 3
L. pneumophila	not detected	not detected	not detected	not detected	not detected	not detected	not detected	not detected	detected	not detected	not detected	not detected	not detected	not detected	not detected	not detected	not detected	not detected	not detected	not detected	not detected	not detected	not detected	not detected	not detected	not detected	not detected	not detected	not detected	not detected	not detected	not detected	not detected	not detected	not detected
S. marcescens	not detected	not detected	not detected	not detected	not detected	not detected	not detected	not detected	not detected	detected	not detected	not detected	not detected	not detected	not detected	not detected	not detected	not detected	not detected	not detected	not detected	not detected	not detected	not detected	not detected	not detected	not detected	not detected	not detected	not detected	not detected	not detected	not detected	not detected	not detected
B. fragilis	not detected	not detected	not detected	not detected	not detected	not detected	not detected	not detected	not detected	not detected	detected	not detected	not detected	not detected	not detected	not detected	not detected	not detected	not detected	not detected	not detected	not detected	not detected	not detected	not detected	not detected	not detected	not detected	not detected	not detected	not detected	not detected	not detected	not detected	not detected
A. baumannii	not detected	not detected	not detected	not detected	not detected	not detected	not detected	not detected	not detected	not detected	not detected	detected	not detected	not detected	not detected	not detected	not detected	not detected	not detected	not detected	not detected	not detected	not detected	not detected	not detected	not detected	not detected	not detected	not detected	not detected	not detected	not detected	not detected	not detected	not detected
MIX 4
S. maltophilia	not detected	not detected	not detected	not detected	not detected	not detected	not detected	not detected	not detected	not detected	not detected	not detected	detected	not detected	not detected	not detected	not detected	not detected	not detected	not detected	not detected	not detected	not detected	not detected	not detected	not detected	not detected	not detected	not detected	not detected	not detected	not detected	not detected	not detected	not detected
E. faecalis	not detected	not detected	not detected	not detected	not detected	not detected	not detected	not detected	not detected	not detected	not detected	not detected	not detected	detected	not detected	not detected	not detected	not detected	not detected	not detected	not detected	not detected	not detected	not detected	not detected	not detected	not detected	not detected	not detected	not detected	not detected	not detected	not detected	not detected	not detected
E. faecium	not detected	not detected	not detected	not detected	not detected	not detected	not detected	not detected	not detected	not detected	not detected	not detected	not detected	not detected	detected	not detected	not detected	not detected	not detected	not detected	not detected	not detected	not detected	not detected	not detected	not detected	not detected	not detected	not detected			not detected	not detected	not detected	not detected
L. monocytogenes	not detected	not detected	not detected	not detected	not detected	not detected	not detected	not detected	not detected	not detected	not detected	not detected	not detected	not detected	not detected	detected	not detected	not detected	not detected	not detected	not detected	not detected	not detected	not detected	not detected	not detected	not detected	not detected	not detected	not detected	not detected	not detected	not detected	not detected	not detected
MIX 5
S. pyogenes	not detected	not detected	not detected	not detected	not detected	not detected	not detected	not detected	not detected	not detected	not detected	not detected	not detected	not detected	not detected	not detected	detected	not detected	not detected	not detected	not detected	not detected	not detected	not detected	not detected	not detected	not detected	not detected	not detected	not detected	not detected	not detected	not detected	not detected	not detected
S. pneumoniae	not detected	not detected	not detected	not detected	not detected	not detected	not detected	not detected	not detected	not detected	not detected	not detected	not detected	not detected	not detected	not detected	not detected	detected	not detected	not detected	not detected	not detected	not detected	not detected	not detected	not detected	not detected	not detected	not detected	not detected	not detected	not detected	not detected	not detected	not detected
S. agalactiae	not detected	not detected	not detected	not detected	not detected	not detected	not detected	not detected	not detected	not detected	not detected	not detected	not detected	not detected	not detected	not detected	not detected	not detected	detected	not detected	not detected	not detected	not detected	not detected	not detected	not detected	not detected	not detected	not detected	not detected	not detected	not detected	not detected	not detected	not detected
N. meningitidis	not detected	not detected	not detected	not detected	not detected	not detected	not detected	not detected	not detected	not detected	not detected	not detected	not detected	not detected	not detected	not detected	not detected	not detected	not detected	detected	not detected	not detected	not detected	not detected	not detected	not detected	not detected	not detected	not detected	not detected	not detected	not detected	not detected	not detected	not detected
MIX 6
Staphylococcus spp	not detected	not detected	not detected	not detected	not detected	not detected	not detected	not detected	not detected	not detected	not detected	not detected	not detected	not detected	not detected	not detected	not detected	not detected	not detected	not detected	detected	not detected	not detected	not detected	not detected	not detected	not detected	not detected	not detected	not detected	not detected	not detected	not detected	not detected	not detected
S. aureus	not detected	not detected	not detected	not detected	not detected	not detected	not detected	not detected	not detected	not detected	not detected	not detected	not detected	not detected	not detected	not detected	not detected	not detected	not detected	not detected	not detected	detected	not detected	not detected	not detected	not detected	not detected	not detected	not detected	not detected	not detected	not detected	not detected	not detected	not detected
A. fumigatus	not detected	not detected	not detected	not detected	not detected	not detected	not detected	not detected	not detected	not detected	not detected	not detected	not detected	not detected	not detected	not detected	not detected	not detected	not detected	not detected	not detected	not detected	detected	not detected	not detected	not detected	not detected	not detected	not detected	not detected	not detected	not detected	not detected	not detected	not detected
C. freundii	not detected	not detected	not detected	not detected	not detected	not detected	not detected	not detected	not detected	not detected	not detected	not detected	not detected	not detected	not detected	not detected	not detected	not detected	not detected	not detected	not detected	not detected	not detected	detected	not detected	not detected	not detected	not detected	not detected	not detected	not detected	not detected	not detected	not detected	not detected
MIX 7
C. neoformans	not detected	not detected	not detected	not detected	not detected	not detected	not detected	not detected	not detected	not detected	not detected	not detected	not detected	not detected	not detected	not detected	not detected	not detected	not detected	not detected	not detected	not detected	not detected	not detected	detected	not detected	not detected	not detected	not detected	not detected	not detected	not detected	not detected	not detected	not detected
S. aureus PVL	not detected	not detected	not detected	not detected	not detected	not detected	not detected	not detected	not detected	not detected	not detected	not detected	not detected	not detected	not detected	not detected	not detected	not detected	not detected	not detected	not detected	not detected	not detected	not detected	not detected	detected	not detected	not detected	not detected	not detected	not detected	not detected	not detected	not detected	not detected
S. aureus TSST	not detected	not detected	not detected	not detected	not detected	not detected	not detected	not detected	not detected	not detected	not detected	not detected	not detected	not detected	not detected	not detected	not detected	not detected	not detected	not detected	not detected	not detected	not detected	not detected	not detected	not detected	detected	not detected	not detected	not detected	not detected	not detected	not detected	not detected	not detected
C. albicans	not detected	not detected	not detected	not detected	not detected	not detected	not detected	not detected	not detected	not detected	not detected	not detected	not detected	not detected	not detected	not detected	not detected	not detected	not detected	not detected	not detected	not detected	not detected	not detected	not detected	not detected	not detected	detected	not detected	not detected	not detected	not detected	not detected	not detected	not detected
MIX 8
C. parapsilosis	not detected	not detected	not detected	not detected	not detected	not detected	not detected	not detected	not detected	not detected	not detected	not detected	not detected	not detected	not detected	not detected	not detected	not detected	not detected	not detected	not detected	not detected	not detected	not detected	not detected	not detected	not detected	not detected	detected	not detected	not detected	not detected	not detected	not detected	not detected
C. tropicalis	not detected	not detected	not detected	not detected	not detected	not detected	not detected	not detected	not detected	not detected	not detected	not detected	not detected	not detected	not detected	not detected	not detected	not detected	not detected	not detected	not detected	not detected	not detected	not detected	not detected	not detected	not detected	not detected	not detected	detected	not detected	not detected	not detected	not detected	not detected
C. glabrata	not detected	not detected	not detected	not detected	not detected	not detected	not detected	not detected	not detected	not detected	not detected	not detected	not detected	not detected	not detected	not detected	not detected	not detected	not detected	not detected	not detected	not detected	not detected	not detected	not detected	not detected	not detected	not detected	not detected	not detected	detected	not detected	not detected	not detected	not detected
S. aureus exfoliative toxins a/b	not detected	not detected	not detected	not detected	not detected	not detected	not detected	not detected	not detected	not detected	not detected	not detected	not detected	not detected	not detected	not detected	not detected	not detected	not detected	not detected	not detected	not detected	not detected	not detected	not detected	not detected	not detected	not detected	not detected	not detected	not detected	detected	not detected	not detected	not detected
K. pneumoniae magA-positive	not detected	not detected	not detected	not detected	not detected	not detected	not detected	not detected	not detected	not detected	not detected	not detected	not detected	not detected	not detected	not detected	not detected	not detected	not detected	not detected	not detected	not detected	not detected	not detected	not detected	not detected	not detected	not detected	not detected	not detected	not detected	not detected	detected	not detected	not detected
K. pneumoniae rmpA-positive	not detected	not detected	not detected	not detected	not detected	not detected	not detected	not detected	not detected	not detected	not detected	not detected	not detected	not detected	not detected	not detected	not detected	not detected	not detected	not detected	not detected	not detected	not detected	not detected	not detected	not detected	not detected	not detected	not detected	not detected	not detected	not detected	not detected	detected	not detected
C. auris	not detected	not detected	not detected	not detected	not detected	not detected	not detected	not detected	not detected	not detected	not detected	not detected	not detected	not detected	not detected	not detected	not detected	not detected	not detected	not detected	not detected	not detected	not detected	not detected	not detected	not detected	not detected	not detected	not detected	not detected	not detected	not detected	not detected	not detected	detected
Cross-reactivity.
The purpose of this test is to check for cross-reactivity in the targets analyzed (cross-reactivity refers to the phenomenon whereby one or more primers and probes react with substances other than the intended target, yielding
falsely positive or inaccurate).
Cross-reactivity testing was conducted using gene strands of known concentration synthesized by eurofins genomics (https://eurofinsgenomics.eu/en/gene-synthesis-molecular-biology/gene-synthesis/genestrands/)
These plasmids were used at a concentration of 2 x 10^5
copies per reaction.
